# Supplementary material for: Rare Titin (TTN) Variants in Diseases Associated with Sudden Cardiac Death
Source: Int J Mol Sci. 2015 Oct 27;16(10):25773–87. doi: 10.3390/ijms161025773 (PMC4632826; doi:10.3390/ijms161025773)
Supplement: Supplementary file 1 [file ijms-16-25773-s001.zip]

Archive with 3 entries (2 files):
- ijms-94850-Supplementary Information/
- ijms-94850-Supplementary Information/Table S1.xls
- ijms-94850-Supplementary Information/Table S2.pdf
