# Supplementary material for: Rare Titin (TTN) Variants in Diseases Associated with Sudden Cardiac Death
Source: Int J Mol Sci. 2015 Oct 27;16(10):25773–87. doi: 10.3390/ijms161025773 (PMC4632826; doi:10.3390/ijms161025773)
Supplement: Supplementary file 1 [file ijms-16-25773-s001.zip › ijms-94850-Supplementary Information/Table S1.xls]

## Sheet: Table S1
Table S1. BrS: Brugada Syndrome; LQT: Long QT Syndrome; SQT: Short QT Syndrome; CPVT: Catecholaminergic Polymorphic Ventricular Tachycardia; ARVC: Arrhythmogenic Right Ventricular Cardiomyopathy; HCM: Hypertrophic Cardiomyopathy; DCM: Dilated cardiomyopathy; LVNC: Left ventricular Non-Compaction; SUD: Sudden Unexplained Death; SIDS, Sudden Infant Death Syndrome; NA: Not Available. HGDM: Human Gen…
LOCATION	EXON	GENE CODE	PROT CODE	DISEASE	dbSNP / ClinVar	HGMD / PHENOTYPE	MAF (%) (EA/AA/All)	POLYPHEN-2	MUTATION TASTER	PROVEAN
Exonic	2	c.97_>C	-	SUD (2)	Novel	NA	NA	NA	NA	NA
Exonic	2	c.171_>C	-	SUD	Novel	NA	NA	NA	NA	NA
Exonic	2	c.208G>A	p.70V>M	SQT	Novel	NA	NA	Probably Damaging	Disease causing	Neutral
Exonic	2	c.289G>A	p.97V>M	ARVC	rs185921345	NA	0.0349/0.0227/0.0308	Probably Damaging	Disease causing	Neutral
Intronic	3	c.583+5G>A	-	SUD	Novel	NA	NA	NA	NA	NA
Exonic	5	c.758C>T	p.253T>I	HCM	Novel	NA	NA	Possibly Damaging	Disease causing	Deleterious
Exonic	5	c.835C>T	p.279R>W	LQT, SUD (2)	rs138060032 / Myopathy with early respiratory failure	NA	0.0116/0.0/0.0077	Probably Damaging	Disease causing	Deleterious
Exonic	6	c.1201A>G	p.401S>G	SUD	Novel	NA	NA	Benign	Polymorphism	Neutral
Exonic	7	c.1333G>A	p.445A>T	DCM, LQT	rs142414432	NA	0.0581/0.0/0.0384	Probably Damaging	Polymorphism	Neutral
Exonic	10	c.1681A>G	p.561I>V	LQT, HCM	Novel	NA	NA	Benign	Polymorphism	Neutral
Exonic	13	c.2202G>T	p.734E>D	SUD	Novel	NA	NA	Benign	Polymorphism	Neutral
Intronic	15	c.2494-4G>T	-	BrS	Novel	NA	NA	NA	NA	NA
Exonic	15	c.2611G>T	p.871V>L	HCM	rs72647861	NA	NA	Benign	Polymorphism	Neutral
Exonic	15	c.2629C>A	p.877P>T	DCM	Novel	NA	NA	Benign	Polymorphism	Deleterious
Exonic	15	c.2765G>A	p.922R>H	SUD	rs56046320 / Benign	NA	0.0116/0.9305/0.3229	Benign	Polymorphism	Neutral
Intronic	16	c.2776-4C>A	-	SUD	Novel	NA	NA	NA	NA	NA
Exonic	17	c.3100G>A	p.1034V>M	BrS	rs142951505 / Uncertain significance	CM123527 / Muscular Dystrophy	0.1163/0.0/0.0769	Probably Damaging	Disease causing	Neutral
Exonic	19	c.3241G>A	p.1081A>T	HCM	rs55914517 / Uncertain significance	NA	0.1047/0.0454/0.0846	Probably Damaging	Disease causing	Deleterious
Exonic	20	c.3409G>C	p.1137G>R	SUD (2)	rs72647870 7 Likely benign	NA	0.4302/0.0454/0.2999	Probably Damaging	Disease causing	Deleterious
Exonic	21	c.3649_>CTCT	p.Y1218N*fr4	HCM	Novel	NA	NA	NA	Disease causing	NA
Exonic	21	c.3716A>G	p.1239Y>C	HCM	Novel	NA	NA	Benign	Polymorphism	Deleterious
Intronic	22	c.3730-6G>C	-	HCM	Novel	NA	NA	NA	NA	NA
Exonic	23	c.4034G>A	p.1345G>D	ARVC, DCM, SUD (2), HCM	rs36021856 / Likely benign	NA	0.7326/0.0681/0.5075	Probably Damaging	Disease causing	Deleterious
Exonic	23	c.4090G>A	p.1364A>T	LQT	Novel	NA	NA	Probably Damaging	Disease causing	Deleterious
Exonic	23	c.4100G>A	p.1367S>N	SUD	Novel	NA	NA	Probably Damaging	Polymorphism	Neutral
Exonic	24	c.4322G>C	p.1441R>P	LQT, SUD (4), DCM	rs72647876 / Benign	NA	0.7558/0.227/0.5767	Probably Damaging	Disease causing	Deleterious
Exonic	24	c.4328T>C	p.1443L>P	DCM, HCM, SUD/SIDS	rs142317580 / Uncertain significance	NA	0.0116/0.0681/0.0308	Probably Damaging	Disease causing	Deleterious
Exonic	24	c.4396T>C	p.1466F>L	HCM	rs151310601	NA	0.1279/0.0681/0.1076	Benign	Polymorphism	Deleterious
Exonic	26	c.4675G>A	p.1559V>I	DCM (2)	Novel	NA	NA	Benign	Polymorphism	Neutral
Exonic	27	c.5138G>A	p.1713R>K	ARVC	Novel	NA	NA	Probably Damaging	Disease causing	Neutral
Exonic	27	c.5231C>T	p.1744P>L	SUD/SIDS (2), SUD	rs75686037 / Likely benign	NA	0.0465/0.0454/0.0461	Probably Damaging	Disease causing	Deleterious
Exonic	27	c.5479G>T	p.1827A>S	SUD (2), HCM	rs141213991 / Uncertain significance	NA	0.1512/0.0227/0.1076	Probably Damaging	Disease causing	Neutral
Exonic	27	c.5577G>T	p.1859R>S	SUD/SIDS	Novel	NA	NA	Probably Damaging	Polymorphism	Deleterious
Exonic	27	c.5668C>T	p.1890R>C	SUD	rs146496197 / Uncertain significance	NA	0.0465/0.227/0.1076	Probably Damaging	Disease causing	Deleterious
Exonic	27	c.5740G>A	p.1914A>T	HCM	rs118161093	NA	T=0.0009/2	Probably Damaging	Disease causing	Deleterious
Exonic	27	c.5993G>A	p.1998R>H	SUD	rs144135510 / Uncertain significance	NA	0.1163/0.0/0.0769	Probably Damaging	Disease causing	Deleterious
Exonic	27	c.6163G>A	p.2055E>K	SUD	Novel	NA	NA	Possibly Damaging	Polymorphism	Deleterious
Exonic	28	c.6587G>A	p.2196C>Y	DCM	Novel	NA	NA	Probably Damaging	Disease causing	Deleterious
Exonic	28	c.6713C>A	p.2238T>K	SUD	Novel	NA	NA	Probably Damaging	Polymorphism	Deleterious
Exonic	29	c.6950G>A	p.2317R>H	SUD	Novel	NA	NA	Probably Damaging	Disease causing	Deleterious
Exonic	33	c.7956G>A	p.2653L>_	LQT	Novel	NA	NA	NA	NA	NA
Exonic	33	c.8095T>G	p.2699S>A	ARVC	rs373857878	NA	0.0116/0.0/0.0077	Probably Damaging	Polymorphism	Neutral
Exonic	35	c.8749A>C	p.2917N>H	HCM (6)	Novel	NA	NA	Probably Damaging	Polymorphism	Deleterious
Exonic	36	c.8884G>A	p.2962A>T	SUD	Novel	NA	NA	Probably Damaging	Disease causing	Deleterious
Exonic	37	c.8920A>G	p.2974M>V	HCM	Novel	NA	NA	Probably Damaging	Disease causing	Deleterious
Exonic	37	c.8938G>A	p.2980A>T	BrS	rs72647885 / Uncertain significance	NA	0.0/0.3177/0.1076	Probably Damaging	Disease causing	Deleterious
Exonic	38	c.9247G>A	p.3083E>K	DCM	Novel	NA	NA	Probably Damaging	Disease causing	Deleterious
Exonic	39	c.9359G>A	p.3120R>Q	SUD	rs72647894 / Uncertain significance	NA	0.4419/0.0908/0.3229	Probably Damaging	Polymorphism	Neutral
Exonic	42	c.10000G>A	p.3334V>M	SUD/SIDS	Novel	NA	NA	Possibly Damaging	Polymorphism	Neutral
Intronic	42	c.10114+5G>A	-	HCM	rs115985443 / Likely benign	NA	0.0465/0.9079/0.3383	NA	NA	NA
Intronic	42	c.10114+5G>A	-	LQT	rs115985443 / Likely benign	NA	0.0465/0.9079/0.3383	NA	NA	NA
Intronic	43	c.10115-4G>A	-	SUD	rs367648529	NA	0.0349/0.0454/0.0384	NA	NA	NA
Exonic	43	c.10162C>T	p.3388R>W	HCM	Novel	NA	NA	Probably Damaging	Polymorphism	Deleterious
Exonic	43	c.10303G>A	p.3404A>T	ARVC, HCM (7)	rs6433728	NA	0.0/0.2634/0.0831	Benign	Disease causing	Neutral
Exonic	44	c.10304C>A	p.3435A>D	SUD	Novel	NA	NA	Probably Damaging	Disease causing	Deleterious
Exonic	44	c.10361A>G	p.3454A>G	HCM	rs34070843 / Benign	NA	C=0.0092/20	Probably Damaging	Polymorphism	Neutral
Intronic	45	c.10361-4TTT>_	-	ARVC	Novel	NA	NA	NA	NA	NA
Exonic	45	c.10500C>A	p.3500D>E	SUD	rs55906845 / Uncertain significance	NA	0.0852/0.0/0.0586	Benign	Polymorphism	Neutral
Exonic	45	c.10503G>C	p.3501K>N	SUD	Novel	NA	NA	Probably Damaging	Polymorphism	Neutral
Exonic	46	c.10754A>C	p.3585Q>P	ARVC	rs375177753	NA	0.0241/0.0/0.0164	Probably Damaging	Polymorphism	Deleterious
Exonic	46	c.10966G>A	p.3656A>T	HCM, SUD (2)	rs72648923 / Benign	NA	0.3282/0.0267/0.2339	Probably Damaging	Disease causing	Neutral
Exonic	46	c.11033G>A	p.3678S>N	DCM, SUD/SIDS, HCM	rs184740744 / Uncertain significance	NA	0.01/0.5/0.02	Benign	Polymorphism	Neutral
Exonic	46	c.11056C>G	p.3686P>A	SUD/SIDS	Novel	NA	NA	Benign	Polymorphism	Neutral
Exonic	46	c.11138C>G	p.3713T>S	ARVC (2), HCM, SQT, SUD (7), DCM	rs72648925 / Likely benign	NA	0.3536/0.0541/0.2605	Benign	Polymorphism	Neutral
Exonic	47	c.11252C>G	p.3751P>R	SUD (2), SUD/SIDS, ARVC, HCM (2)	rs72648927 / Likely benign	CM1310239 / Cardiac dysrhytmia	0.9016/0.1613/0.6707	Probably Damaging	Polymorphism	Deleterious
Exonic	47	c.11446G>A	p.3816V>I	SUD (2)	rs72648929	NA	0.3765/0.0534/0.2755	Probably Damaging	Disease causing	Neutral
Exonic	49	c.11902G>A	p.3968G>R	DCM	rs377754692	NA	0.01/0,0/0,01	Probably Damaging	Polymorphism	Deleterious
Exonic	49	c.12014A>G	p.4005Q>R	HCM	Novel	NA	NA	Probably Damaging	Disease causing	Neutral
Exonic	50	c.12278A>G	p.4093N>S	CPVT	Novel	NA	NA	Probably Damaging	Disease causing	Deleterious
Exonic	51	c.12571G>A	p.4191V>M	SUD (2), SUD/SIDS, ARVC, HCM (2)	rs72648937 / Likely benign	NA	0.9062/0.6368/0.8195	Benign	Polymorphism	Neutral
Exonic	51	c.12581A>G	p.4194K>R	HCM	rs190636272 / Uncertain significance	NA	0.0964/0.0254/0.0736	Probably Damaging	Polymorphism	Neutral
Exonic	52	c.12797A>G	p.4266Y>C	SUD	rs72648939	NA	0.0/0.0808/0.0252	Probably Damaging	Disease causing	Deleterious
Exonic	52	c.12814G>T	p.4272D>Y	HCM	rs72648940 7 Uncertain significance	NA	0.1339/0.0/0.092	Probably Damaging	Disease causing	Deleterious
Exonic	52	c.12824C>T	p.4275T>M	SUD	Novel	NA	NA	Possibly Damaging	Polymorphism	Deleterious
Exonic	53	c.13075C>G	p.4359L>V	HCM	Novel	NA	NA	Benign	Polymorphism	Neutral
Exonic	53	c.13112T>C	p.4371M>T	SUD	Novel	NA	NA	Benign	Polymorphism	Neutral
Exonic	54	c.13316A>G	p.4439Y>C	BrS, DCM (2)	rs72648942 / Uncertain significance	NA	0.7193/0.2252/0.5592	Benign	Polymorphism	Deleterious
Exonic	55	c.13484C>T	p.4495T>I	DCM	Novel	NA	NA	Benign	Polymorphism	Deleterious
Exonic	57	c.14260G>A	p.4754G>R	SUD	Novel	NA	NA	Probably Damaging	Disease causing	Deleterious
Exonic	59	c.14818G>A	p.4940A>T	CPVT, SUD	rs72648947	NA	0.0722/0.0/0.0493	Probably Damaging	Disease causing	Neutral
Exonic	60	c.15044C>G	p.5015T>S	SUD, HCM	rs72648949	NA	0.495/0.0/0.3376	Benign	Polymorphism	Neutral
Exonic	60	c.15092A>G	p.5031N>S	SUD (2)	rs184412722 / Uncertain significance	NA	0.1937/0.053/0.1496	Benign	Polymorphism	Neutral
Exonic	62	c.15418C>A	p.5140P>T	HCM	rs72648953 / Uncertain significance	NA	0.2188/0.0267/0.1586	Probably Damaging	Disease causing	Deleterious
Exonic	62	c.15430G>A	p.5144V>I	LVNC	Novel	NA	NA	Benign	Polymorphism	Neutral
Intronic	64	c.15983-4A>G	-	SUD	rs375009631 / Likely benign	NA	0.0123/0.0/0.0085	NA	NA	NA
Exonic	64	c.16231G>A	p.5411D>N	SUD, DCM	Novel	NA	NA	Probably Damaging	Disease causing	Deleterious
Exonic	65	c.16443A>G	p.5481I>M	SUD (2)	rs146627500 / Uncertain significance	NA	0.193/0.0523/0.1486	Benign	Polymorphism	Neutral
Exonic	66	c.16609G>A	p.5537E>K	HCM	rs72648958 / Uncertain significance	NA	0.1461/0.0/0.1003	Probably Damaging	Polymorphism	Neutral
Exonic	66	c.16622C>T	p.5541S>L	SUD	rs201586695	NA	NA	Benign	Polymorphism	Deleterious
Exonic	67	c.17011G>T	p.5671A>S	SUD	rs201728165	NA	0.0/0.1571/0.0497	Benign	Polymorphism	Neutral
Exonic	67	c.17066G>C	p.5689G>A	DCM (2), HCM	rs200118743 / Uncertain significance	NA	0.0843/0.0/0.0574	Benign	Disease causing	Neutral
Exonic	68	c.17312C>T	p.5771A>V	ARVC, DCM, SUD (3), HCM	rs72648960 / Benign	NA	0.3149/0.1567/0.2648	Benign	Polymorphism	Neutral
Exonic	69	c.17387G>T	p.5796R>L	LQT, SUD	Novel	NA	NA	Possibly Damaging	Polymorphism	Deleterious
Exonic	69	c.17441G>A	p.5814G>D	CPVT, SUD	rs72648964 7 Likely benign	NA	0.1093/0.6309/0.2741	Probably Damaging	Polymorphism	Deleterious
Exonic	69	c.17600T>C	p.5867M>T	SUD	rs374408615	NA	0.012/0.0/0.0081	Benign	Polymorphism	Neutral
Exonic	70	c.17816G>A	p.5939C>Y	SUD, HCM	rs189951108	NA	0.122/0.0/0.0837	Probably Damaging	Disease causing	Deleterious
Exonic	70	c.17924C>T	p.5975S>F	SUD, LQT	Novel	NA	NA	Benign	Polymorphism	Deleterious
Exonic	70	c.17936G>A	p.5979R>H	LQT, SUD	rs138853909 / Uncertain significance	NA	0.0362/0.155/0.074	Benign	Polymorphism	Neutral
Exonic	71	c.18047C>A	p.6016S>Y	SUD	rs187925021 / Uncertain significance	NA	0.0245/0.1609/0.0672	Benign	Polymorphism	Deleterious
Exonic	74	c.18901C>T	p.6301R>_	SUD	Novel	NA	NA	NA	NA	NA
Exonic	74	c.18902G>A	p.6301R>Q	HCM (2), SUD (2)	rs72648969 / Likely benign	NA	0,4/0,07/0,2	Probably Damaging	Polymorphism	Neutral
Exonic	74	c.19013C>G	p.6338S>C	SUD	Novel	NA	NA	Possibly Damaging	Polymorphism	Deleterious
Exonic	76	c.19445C>T	p.6482S>L	SUD, HCM	rs17452588 / Likely benign	NA	0.9214/0.0554/0.6554	Benign	Polymorphism	Deleterious
Exonic	76	c.19500C>G	p.6500N>K	ARVC (2), DCM, SUD (2)	rs72648972 / Likely benign	NA	0.2089/0.0274/0.1527	Benign	Polymorphism	Neutral
Exonic	76	c.19570G>A	p.6524D>N	HCM, SUD	rs72648973 / Uncertain significance	NA	0.1463/0.0539/0.1175	Probably Damaging	Disease causing	Deleterious
Exonic	77	c.19712G>A	p.6571R>Q	BrS	rs372804810	NA	0.0122/0.0/0.0084	Benign	Polymorphism	Neutral
Exonic	77	c.19723G>C	p.6575E>Q	HCM	rs201420077	NA	0.1097/0.0/0.0755	Benign	Polymorphism	Neutral
Exonic	77	c.19806C>G	p.6602F>L	SUD (2)	rs149523263 / Uncertain significance	NA	0.1956/0.0542/0.1517	Probably Damaging	Polymorphism	Deleterious
Exonic	78	c.19943T>G	p.6648I>T	HCM	rs201181445	NA	0.0122/0.0/0.0084	Benign	Polymorphism	Neutral
Exonic	78	c.20030A>G	p.6677K>R	HCM	Novel	NA	NA	Benign	Polymorphism	Neutral
Exonic	79	c.20149C>T	p.6717P>S	ARVC	Novel	NA	NA	Benign	Polymorphism	Neutral
Exonic	80	c.20375C>T	p.6792S>L	HCM	rs200598509 / Uncertain significance	NA	0.0242/0.0/0.0165	Benign	Polymorphism	Deleterious
Exonic	81	c.20887G>A	p.6963D>N	HCM	Novel	NA	NA	Benign	Polymorphism	Neutral
Exonic	81	c.20890G>A	p.6964E>K	CPVT	rs190192954	NA	0.0/0.0517/0.0164	Benign	Disease causing	Neutral
Exonic	81	c.20920A>G	p.6974S>G	DCM	rs72648980 / Uncertain significance	NA	0.0/0.7105/0.2241	Benign	Polymorphism	Neutral
Exonic	82	c.21088G>A	p.7030E>K	SUD	rs72648981 / Uncertain significance	NA	0.3747/0.0261/0.2642	Probably Damaging	Disease causing	Deleterious
Exonic	82	c.21220G>A	p.7074V>I	HCM	rs200103997	NA	0.0847/0.0256/0.0658	Benign	Polymorphism	Neutral
Exonic	82	c.21241A>G	p.7081K>E	LQT, SUD	rs72648984 / Likely benign	NA	0.7585/0.1773/0.5712	Benign	Polymorphism	Neutral
Exonic	84	c.21758G>A	p.7253R>H	SUD (2)	rs149855485 / Uncertain significance	NA	0.1941/0.0526/0.1494	Probably Damaging	Polymorphism	Neutral
Exonic	85	c.22121G>A	p.7374G>E	SUD/SIDS	rs369947439	NA	0.0118/0.0/0.0079	Probably Damaging	Disease causing	Deleterious
Exonic	86	c.22205G>A	p.7402R>H	SUD	rs144587343	NA	0.0/0.0543/0.0168	Benign	Polymorphism	Neutral
Exonic	86	c.22246G>A	p.7416V>I	HCM, LQT	rs141856116 / Uncertain significance	NA	0.0609/0.9626/0.343	Benign	Polymorphism	Neutral
Exonic	88	c.22762A>G	p.7588I>V	HCM	rs72648989	NA	0.0981/0.0/0.0678	Probably Damaging	Polymorphism	Neutral
Exonic	88	c.22796C>T	p.7599T>M	ARVC, SUD (3), HCM	rs72648990 / Uncertain significance	NA	0.0856/0.0/0.0591	Benign	Polymorphism	Deleterious
Exonic	88	c.22940A>G	p.7647N>S	BrS	rs146057575 / Uncertain significance	NA	0.0121/0.0/0.0083	Benign	Polymorphism	Neutral
Exonic	89	c.23131A>G	p.7711I>V	SUD	rs72648994 / Uncertain significance	NA	0.0486/0.0524/0.0498	Probably Damaging	Polymorphism	Neutral
Exonic	89	c.23200G>C	p.7734D>H	SUD	Novel	NA	NA	Probably Damaging	Disease causing	Deleterious
Exonic	89	c.23203A>C	p.7735N>H	HCM	rs376982715 / Uncertain significance	NA	0.012/0.0/0.0082	Probably Damaging	Polymorphism	Deleterious
Exonic	93	c.24338C>T	p.8113T>I	ARVC	rs144930507 / Likely benign	NA	0.0/0.4567/0.1425	Benign	Polymorphism	Neutral
Exonic	93	c.24361C>T	p.8121R>W	SUD	rs190600127	NA	A=0.0005/1	Benign	Polymorphism	Deleterious
Exonic	95	c.24815G>A	p.8272R>H	SUD	Novel	NA	NA	Possibly Damaging	Disease causing	Deleterious
Exonic	96	c.25117G>A	p.8373E>K	HCM	rs144025230	NA	T=0.0009/2	Possibly Damaging	Polymorphism	Neutral
Exonic	96	c.25145C>A	p.8382A>D	LQT, HCM	Novel	NA	NA	Benign	Disease causing	Neutral
Exonic	98	c.25582G>A	p.8528V>M	HCM	Novel	NA	NA	Probably Damaging	Disease causing	Neutral
Exonic	99	c.25740G>T	p.8580M>I	SUD	Novel	NA	NA	Benign	Polymorphism	Neutral
Exonic	103	c.26542C>T	p.8848H>Y	SUD	rs72650011 / Likely benign	CM116750 / ARVC	0.4067/0.0745/0.2987	Benign	Polymorphism	Deleterious
Exonic	104	c.26753C>T	p.8918T>M	LQT	rs200593368 / Uncertain significance	NA	0.12/0.0755/0.1056	Probably Damaging	Disease causing	Deleterious
Exonic	107	c.26941C>T	p.8981R>C	SUD	Novel	NA	NA	Possibly Damaging	Disease causing	Deleterious
Exonic	110	c.27249_>T	-	HCM	Novel	NA	NA	NA	Disease causing	NA
Exonic	110	c.27319_>GAGC	-	HCM	Novel	NA	NA	NA	Disease causing	NA
Exonic	110	c.27470A>G	p.9157Y>C	SUD	Novel	NA	NA	Possibly Damaging	Polymorphism	Deleterious
Exonic	113	c.27659G>A	p.9220R>Q	DCM	Novel	NA	NA	Probably Damaging	Polymorphism	Neutral
Exonic	113	c.27667G>A	p.9223V>I	HCM, LVNC, SUD	rs72650019 / Likely benign	NA	0.2843/0.0561/0.2146	Probably Damaging	Polymorphism	Neutral
Exonic	114	c.27707A>C	p.9236H>P	HCM	Novel	NA	NA	Benign	Polymorphism	Deleterious
Intronic	115	c.27782-3T>_	-	HCM	Novel	NA	NA	NA	NA	NA
Exonic	116	c.27913A>G	p.9305I>V	LQT, SUD (2)	Novel	NA	0.0123/0.0/0.0085	Benign	Polymorphism	Neutral
Exonic	117	c.28025C>A	p.9342P>Q	SUD	rs200459347 / Uncertain significance	NA	0.0243/0.1326/0.0583	Benign	Polymorphism	Deleterious
Intronic	117	c.28030+5G>A	-	SUD	rs145387989	NA	T=0.0023/4	NA	NA	NA
Exonic	118	c.28105C>G	p.9369P>A	SUD	rs200213832 / Uncertain significance	NA	0.0122/0.0/0.0084	Probably Damaging	Disease causing	Deleterious
Exonic	119	c.28179A>C	p.9393E>D	HCM	Novel	NA	NA	Possibly Damaging	Polymorphism	Neutral
Exonic	121	c.28322C>T	p.9441A>V	CPVT	Novel	NA	NA	Benign	Polymorphism	Neutral
Exonic	124	c.28618C>G	p.9540L>V	CPVT, SUD	rs72650029 / Likely benign	NA	0.1337/0.9727/0.3989	Benign	Polymorphism	Neutral
Exonic	126	c.28750C>T	p.9584P>S	SUD	Novel	NA	NA	Benign	Polymorphism	Deleterious
Exonic	127	c.28888G>A	p.9630E>K	HCM	Novel	NA	NA	Benign	Polymorphism	Neutral
Exonic	127	c.28892C>T	p.9631P>L	ARVC, SUD (8), SUD/SIDS, CPVT, DCM, HCM (2)	rs72650031 / Uncertain significance	NA	0.5875/0.0818/0.4308	Benign	Disease causing	Deleterious
Exonic	131	c.29251_>TATCTTGT	-	HCM	Novel	NA	NA	NA	Disease causing	NA
Exonic	131	c.29295T>A	p.9766Y>_	SUD	Novel	NA	NA	NA	NA	NA
Exonic	131	c.29321G>A	p.9774R>Q	SUD	rs72650034 / Uncertain significance	NA	0.1095/0.0794/0.1001	Benign	Polymorphism	Neutral
Exonic	135	c.29647G>A	p.9883V>I	HCM (2)	Novel	NA	NA	Benign	Polymorphism	Neutral
Exonic	135	c.29684G>C	p.9895R>T	SUD (4), HCM (4)	rs72650040 / Likely benign	NA	0.3282/0.0267/0.234	Benign	Polymorphism	Neutral
Exonic	136	c.29768T>A	p.9923V>E	HCM (2)	Novel	NA	NA	Benign	Polymorphism	Neutral
Exonic	138	c.29974C>T	p.9992L>F	HCM	Novel	NA	NA	Benign	Polymorphism	Neutral
Exonic	138	c.30010G>A	p.10004V>I	BrS	Novel	NA	NA	Benign	Polymorphism	Neutral
Exonic	138	c.30040G>A	p.10014E>K	HCM	Novel	NA	NA	Possibly Damaging	Disease causing	Neutral
Exonic	142	c.30359T>C	p.10120L>P	SUD (3)	Novel	NA	NA	Benign	Polymorphism	Neutral
Exonic	142	c.30385G>C	p.10129E>Q	SUD (2)	Novel	NA	NA	Possibly Damaging	Polymorphism	Neutral
Exonic	142	c.30387G>C	p.10130E>D	SUD	Novel	NA	NA	Possibly Damaging	Polymorphism	Neutral
Exonic	142	c.30397G>A	p.10133V>I	HCM, SUD	Novel	NA	NA	Benign	Polymorphism	Neutral
Exonic	142	c.30399T>_	-	HCM	Novel	NA	NA	NA	Disease causing	NA
Exonic	142	c.30413G>_	-	ARVC, SUD	Novel	NA	NA	NA	NA	NA
Exonic	142	c.30481G>C	p.10161V>L	DCM, HCM (2), LQT (3), SUD (4)	Novel	NA	NA	Benign	Polymorphism	Neutral
Exonic	142	c.30505GAA>_	-	SUD	Novel	NA	NA	NA	NA	NA
Exonic	144	c.30663A>C	p.10221E>D	SUD (2)	rs140640738 / Uncertain significance	NA	0.1839/0.0818/0.1523	Benign	Polymorphism	Neutral
Exonic	144	c.30698T>C	p.10233L>P	SUD	rs376836503	NA	0.0123/0.0/0.0085	Benign	Disease causing	Neutral
Exonic	146	c.30866A>G	p.10289E>G	SUD	rs201167067 / Likely benign	NA	0.0/0.4675/0.1443	Benign	Polymorphism	Deleterious
Exonic	148	c.30961G>A	p.10321V>I	HCM, SUD (2)	rs202014478 / Likely benign	NA	0.3556/0.137/0.288	Benign	Polymorphism	Neutral
Exonic	149	c.31171GGCGAG>_	-	HCM	Novel	NA	NA	NA	NA	NA
Exonic	152	c.31491A>T	p.10497E>D	SUD/SIDS	rs1883088	NA	NA	Benign	Polymorphism	Neutral
Exonic	152	c.31495_>T	-	CPVT	Novel	NA	NA	NA	Disease causing	NA
Exonic	152	c.31502C>T	p.10501P>L	HCM	Novel	NA	NA	Benign	Polymorphism	Deleterious
Exonic	152	c.31537C>A	p.10513P>T	SUD	Novel	NA	NA	Benign	Polymorphism	Neutral
Exonic	153	c.31582CCT>_	-	SUD	Novel	NA	NA	NA	Disease causing	NA
Exonic	153	c.31595T>C	p.10532V>A	SUD	Novel	NA	NA	Benign	Polymorphism	Neutral
Exonic	153	c.31598T>A	p.10533V>D	SUD	Novel	NA	NA	Benign	Disease causing	Deleterious
Exonic	153	c.31615C>T	p.10539P>S	SUD	Novel	NA	NA	Benign	Polymorphism	Deleterious
Exonic	153	c.46630G>C	p.15544A>P	HCM	Novel	NA	NA	Benign	Polymorphism	Neutral
Exonic	154	c.31696G>T	p.10566V>L	SUD	Novel	NA	NA	Benign	Polymorphism	Neutral
Exonic	154	c.31720C>T	p.10574P>S	SUD	rs200992277 / Uncertain significance	NA	NA	Benign	Polymorphism	Deleterious
Exonic	155	c.31780G>A	p.10594V>M	HCM, LQT	rs73038314 / Benign	NA	0.0492/2.562/0.8247	Benign	Polymorphism	Neutral
Exonic	155	c.31802A>C	p.10601K>T	DCM	rs371380876	NA	0.0123/0.0/0.0085	Benign	Polymorphism	Deleterious
Exonic	156	c.31837C>T	p.10613P>S	SUD	Novel	NA	NA	Benign	Polymorphism	Deleterious
Exonic	162	c.32402C>G	p.10801P>R	ARVC, DCM, SUD (3), HCM	rs72650066 / Benign	NA	0.3414/0.1058/0.267	Benign	Polymorphism	Neutral
Intronic	162	c.32407+6C>T	-	HCM, LQT, SUD	rs72650067	NA	0.9133/0.1314/0.6657	NA	NA	NA
Exonic	163	c.32431G>A	p.10811A>T	SUD	Novel	NA	NA	NA	Polymorphism	Neutral
Exonic	163	c.32432_>TCG	-	LQT	Novel	NA	NA	NA	Disease causing	NA
Exonic	163	c.32437GAA>_	-	ARVC	Novel	NA	NA	NA	Disease causing	NA
Exonic	163	c.32440_>GT	-	SUD	Novel	NA	NA	NA	Disease causing	NA
Exonic	163	c.32440GAAG>GAACCTG	-	SUD	Novel	NA	NA	NA	Disease causing	NA
Exonic	163	c.32463_>A	-	SUD	Novel	NA	NA	NA	Disease causing	NA
Exonic	168	c.32880A>C	p.10961E>D	LQT, SUD	Novel	NA	NA	Possibly Damaging	Polymorphism	Neutral
Exonic	168	c.32909_>A	-	SUD	Novel	NA	NA	NA	NA	NA
Exonic	172	c.33199G>A	p.11067A>T	CPVT	rs191699632	NA	0.0/0.1105/0.034	Benign	Polymorphism	Neutral
Exonic	176	c.34216G>A	p.11406V>I	LQT	rs373881831 / Uncertain significance	NA	0.0121/0.0265/0.0166	Probably Damaging	Disease causing	Neutral
Exonic	179	c.34820T>G	p.11607F>C	LQT	Novel	NA	NA	Possibly Damaging	Polymorphism	Deleterious
Exonic	179	c.34952G>A	p.11651S>N	LQT	Novel	NA	NA	Benign	Polymorphism	Neutral
Exonic	180	c.35188G>A	p.11730E>K	LQT	Novel	NA	NA	Benign	Polymorphism	Neutral
Exonic	182	c.35434T>C	p.11812C>R	SUD	Novel	NA	NA	Probably Damaging	Disease causing	Deleterious
Exonic	184	c.35899C>T	p.11967R>C	SUD (3), HCM, LQT	rs12471771 / Benign	NA	0.0722/0.2063/0.1149	Probably Damaging	Disease causing	Deleterious
Exonic	184	c.35986T>A	p.11996S>T	SUD, ARVC, HCM, SUD/SIDS	rs181189778 / Uncertain significance	NA	0.0/0.0805/0.0251	Probably Damaging	Disease causing	Neutral
Exonic	184	c.35996G>C	p.11999R>T	HCM	Novel	NA	NA	Benign	Polymorphism	Deleterious
Exonic	185	c.36282T>G	p.12094D>E	SUD	rs201390600	NA	NA	Probably Damaging	Disease causing	Deleterious
Exonic	187	c.36577C>T	p.12193P>S	SUD (2), LVNC	rs192766485	NA	0.0612/0.0/0.0424	Probably Damaging	Disease causing	Deleterious
Exonic	192	c.37349C>T	p.12450A>V	SUD (3)	rs72677221 / Uncertain significance	NA	0.0121/0.0/0.0082	Probably Damaging	Disease causing	Deleterious
Exonic	193	c.37471G>A	p.12491A>T	SUD (2)	rs144668626 / Uncertain significance	NA	0.1945/0.0532/0.1502	Probably Damaging	Disease causing	Deleterious
Exonic	193	c.37624G>A	p.12542D>N	SUD, HCM	rs17354992 / Likely benign	NA	0.9625/0.0502/0.6667	Benign	Polymorphism	Neutral
Exonic	194	c.37704G>T	p.12569K>N	SUD (2), HCM	rs72677225	NA	0.86/0.05/0.6	Probably Damaging	Disease causing	Deleterious
Exonic	197	c.38683G>A	p.12895G>R	HCM	rs200042932 / Uncertain significance	NA	0.0365/0.0271/0.0336	Probably Damaging	Disease causing	Deleterious
Exonic	200	c.39487C>T	p.13163R>C	ARVC, SUD (2), HCM	rs72677231 / Uncertain significance	NA	0.2889/0.0517/0.2136	Probably Damaging	Disease causing	Deleterious
Exonic	200	c.39544G>A	p.13182V>I	SUD	rs72677232 / Uncertain significance	NA	0.2305/0.0792/0.1828	Probably Damaging	Disease causing	Neutral
Exonic	201	c.39611G>A	p.13204R>Q	SUD, HCM	rs72677233	NA	0.4/0.05/0.3	Probably Damaging	Disease causing	Neutral
Exonic	201	c.39841C>A	p.13281P>T	SUD (2)	rs146181477 / Uncertain significance	NA	0.1934/0.0517/0.1482	Benign	Polymorphism	Deleterious
Exonic	202	c.40019G>A	p.13340R>H	HCM (6), DCM, SUD (4), SUD/SIDS	rs72677237	NA	0.8798/0.1616/0.6556	Probably Damaging	Disease causing	Deleterious
Exonic	202	c.40033C>T	p.13345L>F	ARVC	rs138576504 / Likely benign	NA	0.0/0.459/0.143	Probably Damaging	Disease causing	Neutral
Exonic	202	c.40051G>C	p.13351Y>H	ARVC	Novel	NA	NA	Probably Damaging	Disease causing	Deleterious
Exonic	204	c.40364C>T	p.13455S>F	HCM	Novel	NA	NA	Possibly Damaging	Disease causing	Deleterious
Exonic	206	c.40614G>A	p.13538M>I	DCM	Novel	NA	NA	Benign	Polymorphism	Neutral
Exonic	208	c.41023C>T	p.13675P>S	SUD (2), HCM	rs72677242 / Benign	NA	0.3262/0.0258/0.2305	Benign	Disease causing	Deleterious
Exonic	210	c.41471C>A	p.13824A>E	HCM	Novel	NA	NA	Probably Damaging	Disease causing	Deleterious
Exonic	210	c.41606T>A	p.13869V>D	ARVC	Novel	NA	NA	Possibly Damaging	Disease causing	Deleterious
Exonic	211	c.41709G>T	p.13903W>C	ARVC	rs202094100 / Uncertain significance	NA	0.0839/0.0/0.057	Probably Damaging	Disease causing	Deleterious
Exonic	213	c.42097G>T	p.14033V>L	SUD	Novel	NA	NA	Benign	Disease causing	Neutral
Exonic	213	c.42104_>C	-	SUD	Novel	NA	NA	NA	Disease causing	NA
Exonic	213	c.42106_>C	-	SUD	Novel	NA	NA	NA	Disease causing	NA
Exonic	213	c.42106_>T	-	SUD (2)	Novel	NA	NA	NA	Disease causing	NA
Exonic	213	c.42133C>G	p.14045P>A	SUD	Novel	NA	NA	Benign	Polymorphism	Neutral
Exonic	213	c.42215G>C	p.14072S>T	SUD (2)	rs55663050 / Uncertain significance	NA	0.1924/0.052/0.148	Probably Damaging	Disease causing	Neutral
Exonic	217	c.43010G>A	p.14337R>H	ARVC	rs191539637	NA	0.0603/0.0/0.041	Probably Damaging	Disease causing	Deleterious
Exonic	218	c.43291_43292dupGAT	p.14431Ddup	ARVC	Novel	NA	NA	NA	Disease causing	Deleterious
Exonic	218	c.43294_>TAT	-	ARVC	Novel	NA	NA	NA	Disease causing	Deleterious
Exonic	222	c.44643C>A	p.14881N>K	BrS	Novel	NA	NA	Possibly Damaging	Disease causing	Deleterious
Exonic	223	c.44832C>G	p.14945N>K	SUD	rs199615557 / Uncertain significance	NA	NA	Benign	Disease causing	Deleterious
Exonic	224	c.45148C>T	p.15050R>C	ARVC	rs201213901 / Uncertain significance	NA	0.1913/0.0/0.1292	Probably Damaging	Disease causing	Deleterious
Exonic	225	c.45392G>A	p.15131R>H	DCM	rs72646808 / Uncertain significance	NA	0.3044/0.0533/0.2256	Probably Damaging	Disease causing	Deleterious
Exonic	225	c.45418A>G	p.15140K>E	SUD, HCM	rs185913848	NA	0.1214/0.0/0.0833	Benign	Polymorphism	Neutral
Exonic	225	c.45509A>T	p.15170D>V	SUD	Novel	NA	NA	Probably Damaging	Disease causing	Deleterious
Exonic	226	c.45803G>A	p.15268R>H	SUD	Novel	NA	0.0/0.0263/0.0083	Probably Damaging	Disease causing	Deleterious
Exonic	226	c.45866T>C	p.15289V>A	SUD	Novel	NA	NA	Benign	Disease causing	Neutral
Exonic	227	c.45932T>C	p.15311I>T	HCM	Novel	NA	NA	Possibly Damaging	Disease causing	Deleterious
Exonic	227	c.46001G>A	p.15334R>Q	SUD	Novel	NA	NA	Possibly Damaging	Disease causing	Neutral
Exonic	227	c.46039C>T	p.15347R>_	DCM	Novel	NA	NA	NA	NA	NA
Exonic	228	c.46444C>G	p.15482R>G	DCM	rs55734111 / Uncertain significance	NA	A=0.0005/1	Possibly Damaging	Disease causing	Deleterious
Exonic	229	c.46610G>A	p.15537R>H	LQT, SUD	Novel	NA	NA	Probably Damaging	Disease causing	Deleterious
Exonic	230	c.46697A>G	p.15566N>S	LQT	Novel	NA	NA	Possibly Damaging	Disease causing	Deleterious
Exonic	230	c.46801C>A	p.15601P>T	HCM	Novel	NA	NA	Probably Damaging	Disease causing	Deleterious
Exonic	230	c.47036T>C	p.15679M>T	HCM	rs200585270	NA	NA	Benign	Disease causing	Deleterious
Exonic	231	c.47109T>G	p.15703F>L	SUD	Novel	NA	NA	Benign	Polymorphism	Deleterious
Exonic	231	c.47260A>_	-	LQT	Novel	NA	NA	NA	Disease causing	NA
Exonic	231	c.47350G>A	p.15784V>I	BrS	Novel	NA	NA	Probably Damaging	Disease causing	Neutral
Exonic	232	c.47435T>C	p.15812I>T	ARVC (2)	rs72646819 / Uncertain significance	NA	G=0.0009/2	Possibly Damaging	Disease causing	Deleterious
Exonic	234	c.47602G>A	p.15868E>K	SUD	rs201510986	NA	0.0/0.0549/0.0169	Probably Damaging	Disease causing	Neutral
Exonic	234	c.47651C>G	p.15884S>C	HCM	Novel	NA	NA	Benign	Polymorphism	Neutral
Exonic	235	c.47843T>C	p.15948I>T	ARVC	rs146608896 / Likely benign	NA	0.0/0.6417/0.2057	Probably Damaging	Disease causing	Deleterious
Exonic	235	c.47849A>G	p.15950K>R	CPVT, SUD	rs72646823 / Likely benign	NA	0.1332/0.359/0.2057	Probably Damaging	Disease causing	Neutral
Exonic	236	c.48221T>A	p.16074L>Q	SUD (2)	rs140714512	NA	0.07/0.0229/0.0541	Probably Damaging	Polymorphism	Deleterious
Exonic	237	c.48370G>T	p.16124E>_	LQT	Novel	NA	NA	NA	NA	NA
Exonic	237	c.48551C>T	p.16184P>L	SUD	rs200132226	NA	0.0727/0.026/0.0578	Probably Damaging	Disease causing	Deleterious
Exonic	237	c.48559C>T	p.16187R>C	DCM	rs143659933	NA	0.0121/0.0/0.0082	Benign	Disease causing	Deleterious
Exonic	240	c.49331C>G	p.16444P>R	SUD/SIDS	Novel	NA	NA	Probably Damaging	Disease causing	Deleterious
Exonic	240	c.49369G>A	p.16457V>I	HCM	rs181957743	NA	T=0.0009/2	Benign	Disease causing	Neutral
Intronic	241	c.49408-4C>T	-	HCM	rs117072049	NA	A=0.0014/2	NA	NA	NA
Exonic	241	c.49522A>_	-	HCM	Novel	NA	NA	NA	Disease causing	NA
Exonic	242	c.49738A>G	p.16580M>V	DCM	rs188185141	NA	0.0603/0.0/0.0411	Benign	Disease causing	Neutral
Exonic	242	c.49774G>A	p.16592V>I	LQT	rs200778464 / Uncertain significance	NA	0.0122/0.0265/0.0167	Benign	Polymorphism	Neutral
Exonic	243	c.49942A>G	p.16648I>V	ARVC, HCM, SUD	Novel	NA	0.0242/0.0/0.0166	Benign	Disease causing	Neutral
Exonic	243	c.49979G>A	p.16660R>H	SUD	rs114711705 / Likely benign	NA	0.0/0.5486/0.1737	Benign	Disease causing	Deleterious
Intronic	243	c.50143+6T>A	-	HCM (3)	Novel	NA	NA	NA	NA	NA
Exonic	244	c.50303A>T	p.16768N>I	BrS	rs371851242	NA	0.0121/0.0/0.0083	Benign	Polymorphism	Deleterious
Exonic	245	c.50516C>G	p.16839T>S	HCM	Novel	NA	NA	Benign	Polymorphism	Neutral
Exonic	245	c.50693G>C	p.16898G>A	HCM	rs201922910	NA	0.0361/0.0/0.0245	Probably Damaging	Disease causing	Deleterious
Exonic	246	c.50857G>A	p.16953E>K	SUD	Novel	NA	NA	Benign	Disease causing	Deleterious
Exonic	249	c.51661G>A	p.17221D>N	HCM	Novel	NA	NA	Probably Damaging	Disease causing	Deleterious
Exonic	249	c.51698G>A	p.17233G>D	LQT	rs202206216	NA	NA	Probably Damaging	Disease causing	Deleterious
Exonic	249	c.51830G>A	p.17277R>H	DCM	rs201457934	NA	0.0122/0.0/0.0083	Benign	Disease causing	Deleterious
Exonic	249	c.51907A>C	p.17303K>Q	SUD	Novel	NA	NA	Probably Damaging	Disease causing	Neutral
Exonic	250	c.51953T>G	p.17318V>G	HCM	Novel	NA	NA	Probably Damaging	Disease causing	Deleterious
Exonic	251	c.52301A>G	p.17434D>G	HCM	rs199512049 / Uncertain significance	NA	0.1099/0.0/0.0756	Probably Damaging	Disease causing	Deleterious
Exonic	251	c.52341A>C	p.17447E>D	SUD	Novel	NA	NA	Benign	Disease causing	Neutral
Exonic	251	c.52442G>A	p.17481R>H	SUD	rs200455644	NA	0.0364/0.0266/0.0333	Probably Damaging	Disease causing	Deleterious
Exonic	252	c.52562T>C	p.17521V>A	HCM	Novel	NA	NA	Possibly Damaging	Disease causing	Deleterious
Exonic	252	c.52846G>A	p.17616V>I	SUD	Novel	NA	NA	Benign	Disease causing	Neutral
Exonic	252	c.53117C>T	p.17706P>L	DCM, SUD	rs72646845 / Uncertain significance	NA	0.1216/0.0/0.0831	Probably Damaging	Disease causing	Deleterious
Exonic	252	c.53272G>A	p.17758A>T	HCM	rs370995867	NA	0.0121/0.0/0.0083	Benign	Polymorphism	Neutral
Exonic	252	c.53396G>A	p.17799R>Q	HCM, SUD (2)	rs141973925 / Likely benign	NA	0.4255/0.1326/0.3334	Probably Damaging	Disease causing	Deleterious
Exonic	252	c.53434C>A	p.17812L>M	LQT	rs201167216	NA	0.0/0.2626/0.0831	Probably Damaging	Disease causing	Neutral
Exonic	252	c.53758G>A	p.17920V>M	SUD	rs77957535	NA	T=0.0005/1	Probably Damaging	Disease causing	Neutral
Exonic	252	c.53992G>A	p.17998V>I	BrS	Novel	NA	NA	Probably Damaging	Disease causing	Neutral
Exonic	252	c.54218G>A	p.18073R>Q	HCM (2)	rs199895260 / Likely benign	NA	0.4276/0.0534/0.3101	Probably Damaging	Disease causing	Deleterious
Exonic	252	c.54868A>G	p.18290T>A	LQT	rs200689750 / Uncertain significance	NA	0.1092/0.0786/0.0995	Probably Damaging	Disease causing	Deleterious
Exonic	252	c.55224AGA>_	-	HCM	Novel	NA	NA	NA	Disease causing	NA
Exonic	252	c.55343G>C	p.18448S>T	HCM	Novel	NA	NA	Benign	Disease causing	Neutral
Exonic	253	c.55552G>A	p.18518G>R	LQT	Novel	NA	NA	Probably Damaging	Disease causing	Deleterious
Exonic	253	c.55735G>A	p.18579A>T	SUD	rs72646853	CM116752 / ARVC	0.0121/0.0/0.0083	Probably Damaging	Disease causing	Deleterious
Exonic	254	c.55862G>T	p.18621G>V	SUD	Novel	NA	NA	Probably Damaging	Disease causing	Deleterious
Exonic	254	c.55885A>G	p.18629I>V	HCM	rs72646855 / Uncertain significance	NA	0.0726/0.0258/0.0577	Benign	Polymorphism	Neutral
Exonic	255	c.56173G>A	p.18725D>N	SUD	rs199505416	NA	0.0606/0.0/0.0414	Probably Damaging	Disease causing	Deleterious
Exonic	257	c.56694G>T	p.18898L>F	ARVC	Novel	NA	NA	Possibly Damaging	Disease causing	Neutral
Exonic	257	c.56950A>G	p.18984I>V	ARVC	rs201247592	NA	0.0/0.1334/0.0418	Benign	Disease causing	Neutral
Exonic	258	c.57058G>A	p.19020G>R	HCM, SUD	rs181717727 / Uncertain significance	NA	0.024/0.6021/0.211	Probably Damaging	Disease causing	Deleterious
Exonic	258	c.57085G>A	p.19029V>M	SUD (2)	rs150661999 / Uncertain significance	NA	0.1923/0.0504/0.1464	Probably Damaging	Disease causing	Neutral
Exonic	259	c.57388C>T	p.19130R>C	DCM, SUD (2)	rs72646861 / Benign	NA	0.2788/0.0/0.1908	Probably Damaging	Disease causing	Deleterious
Exonic	261	c.57893G>A	p.19298S>N	DCM	Novel	NA	NA	Benign	Polymorphism	Neutral
Exonic	261	c.57968C>T	p.19323P>L	DCM	Novel	NA	NA	Probably Damaging	Disease causing	Deleterious
Exonic	261	c.57978_>C	-	DCM (2)	Novel	NA	NA	NA	Disease causing	NA
Exonic	261	c.57988A>C	p.19330K>Q	LQT	Novel	NA	NA	Probably Damaging	Disease causing	Deleterious
Exonic	262	c.58166C>T	p.19389P>L	SUD/SIDS	Novel	NA	NA	Probably Damaging	Disease causing	Deleterious
Exonic	262	c.58382G>A	p.19461R>H	HCM	rs72646868 / Uncertain significance	NA	0.0122/0.0/0.0083	Probably Damaging	Disease causing	Deleterious
Exonic	263	c.58483G>C	p.19495V>L	SUD/SIDS	Novel	NA	NA	Benign	Disease causing	Neutral
Exonic	263	c.58522T>A	p.19508W>R	HCM	Novel	NA	NA	Possibly Damaging	Disease causing	Deleterious
Exonic	263	c.58726G>A	p.19576A>T	LQT, SUD	rs183276016	NA	0.0242/0.0261/0.0248	Probably Damaging	Disease causing	Neutral
Exonic	264	c.58943G>A	p.19648R>H	DCM	Novel	NA	NA	Benign	Disease causing	Neutral
Exonic	264	c.58946T>G	p.19649F>C	HCM	Novel	NA	NA	Probably Damaging	Disease causing	Deleterious
Exonic	264	c.58988G>A	p.19663R>H	LQT	rs200971254 / Uncertain significance	NA	0.0/0.28/0.0901	Probably Damaging	Disease causing	Deleterious
Exonic	265	c.59276A>G	p.19759Y>C	LQT	Novel	NA	NA	Probably Damaging	Disease causing	Deleterious
Exonic	266	c.59395T>C	p.19799S>P	HCM, SUD (2)	rs72646873 / Likely benign	NA	0.1833/0.0269/0.1345	Probably Damaging	Disease causing	Deleterious
Exonic	267	c.59659G>A	p.19887V>I	HCM	Novel	NA	NA	Probably Damaging	Disease causing	Neutral
Exonic	267	c.59894C>T	p.19965T>I	HCM	Novel	NA	NA	Possibly Damaging	Disease causing	Deleterious
Exonic	268	c.60393G>C	p.20131Q>H	HCM	Novel	NA	NA	Possibly Damaging	Disease causing	Deleterious
Exonic	269	c.60596C>T	p.20199P>L	HCM	Novel	NA	NA	Probably Damaging	Disease causing	Deleterious
Exonic	270	c.60745C>A	p.20249R>_	DCM	rs371678190	NA	0.0121/0.0/0.0083	NA	NA	NA
Exonic	270	c.60754G>C	p.20252A>P	SUD (2)	rs72646880 / Likely benign	NA	0.315/0.0264/0.2242	Probably Damaging	Disease causing	Deleterious
Exonic	271	c.60953A>T	p.20318K>M	SUD	Novel	NA	NA	Probably Damaging	Disease causing	Deleterious
Exonic	271	c.61114G>A	p.20372E>K	SUD, ARVC	Novel	NA	NA	Benign	Disease causing	Deleterious
Exonic	272	c.61160G>C	p.20387G>A	LQT	rs201381085	NA	0.0366/0.0/0.0252	Probably Damaging	Disease causing	Deleterious
Exonic	272	c.61292C>T	p.20431T>I	SUD	Novel	NA	NA	Probably Damaging	Disease causing	Deleterious
Exonic	272	c.61426C>T	p.20476P>S	ARVC (2), DCM, LQT (2), SUD, HCM (4)	rs55980498 / Likely benign	NA	0.1/0.5/0.4	Probably Damaging	Disease causing	Deleterious
Exonic	273	c.61972A>G	p.20658S>G	HCM (6), DCM, SUD (4), SUD/SIDS	rs72646885	NA	0.9183/0.1033/0.6585	Probably Damaging	Disease causing	Deleterious
Intronic	274	c.62012-5C>G	-	SUD, SUD/SIDS, HCM	rs72646886	NA	0.3051/0.0/0.2095	NA	NA	NA
Exonic	274	c.62042T>G	p.20681V>G	DCM	Novel	NA	NA	Benign	Disease causing	Deleterious
Exonic	274	c.62117G>A	p.20706G>D	SUD, HCM (2)	rs201043950 / Uncertain significance	NA	0.2301/0.0/0.157	Probably Damaging	Disease causing	Deleterious
Exonic	274	c.62185A>G	p.20729R>G	LQT	Novel	NA	NA	Possibly Damaging	Disease causing	Deleterious
Exonic	274	c.62860G>A	p.20954E>K	SUD	Novel	NA	NA	Probably Damaging	Disease causing	Deleterious
Exonic	274	c.62924A>T	p.20975D>V	HCM	Novel	NA	NA	Probably Damaging	Disease causing	Deleterious
Exonic	274	c.63128C>T	p.21043A>V	LQT	rs72646891 / Likely benign	NA	0.0/0.8806/0.2885	Probably Damaging	Disease causing	Deleterious
Exonic	274	c.63271G>A	p.21091G>S	SUD/SIDS	rs376256345	NA	0.0121/0.0/0.0082	Probably Damaging	Disease causing	Deleterious
Exonic	274	c.63604G>A	p.21202D>N	HCM	Novel	NA	NA	Benign	Disease causing	Neutral
Exonic	274	c.63644G>A	p.21215R>H	HCM	rs145504744	NA	T=0.0009/2	Probably Damaging	Disease causing	Deleterious
Exonic	274	c.64001T>C	p.21334I>T	SUD (2)	rs55837610 / Likely benign	NA	0.3873/0.026/0.2725	Benign	Polymorphism	Deleterious
Exonic	274	c.64277C>T	p.21426A>V	SUD	Novel	NA	NA	Benign	Disease causing	Deleterious
Exonic	274	c.64442T>C	p.21481L>P	LVNC	rs56399205	NA	0.0975/0.0266/0.0752	Probably Damaging	Disease causing	Deleterious
Exonic	274	c.64462C>T	p.21488R>C	SUD	rs372662393	NA	0.0/0.0267/0.0084	Probably Damaging	Disease causing	Deleterious
Exonic	274	c.64675G>A	p.21559E>K	SUD	rs149763294 / Uncertain significance	NA	0.0243/0.1318/0.0582	Probably Damaging	Disease causing	Deleterious
Exonic	274	c.64831G>A	p.21611V>I	HCM	Novel	NA	NA	Benign	Disease causing	Neutral
Exonic	274	c.65012T>A	p.21671M>K	DCM	Novel	NA	NA	Possibly Damaging	Disease causing	Deleterious
Exonic	274	c.65227A>G	p.21743T>A	SUD, HCM, SUD/SIDS (2)	rs56201325 / Uncertain significance	NA	0.5194/0.0523/0.3718	Benign	Polymorphism	Deleterious
Exonic	274	c.65321T>C	p.21774I>T	ARVC	Novel	NA	NA	Possibly Damaging	Disease causing	Deleterious
Exonic	274	c.66121G>C	p.22041E>Q	CPVT, HCM (3), SUD (2)	rs55762754 / Uncertain significance	NA	0.2413/0.0259/0.173	Probably Damaging	Disease causing	Neutral
Exonic	274	c.66833T>C	p.22278V>A	SUD	Novel	NA	NA	Probably Damaging	Disease causing	Deleterious
Exonic	274	c.66898A>G	p.22300I>V	ARVC	rs72646898	NA	0.0243/0.0/0.0166	Benign	Disease causing	Neutral
Exonic	274	c.67191A>C	p.22398Q>H	LQT, SUD (2)	rs201512527 / Uncertain significance	NA	NA	Benign	Polymorphism	Deleterious
Exonic	274	c.67709A>G	p.22570K>R	SUD	rs376597438	NA	0.0121/0.0/0.0082	Benign	Disease causing	Neutral
Exonic	274	c.67781G>C	p.22594S>T	SUD/SIDS	Novel	NA	NA	Benign	Disease causing	Neutral
Exonic	274	c.67908A>T	p.22636R>S	LQT	Novel	NA	NA	Benign	Disease causing	Deleterious
Exonic	274	c.68123C>A	p.22708T>N	HCM	Novel	NA	NA	Benign	Polymorphism	Neutral
Exonic	274	c.68678T>C	p.22893I>T	SUD	Novel	NA	NA	Probably Damaging	Disease causing	Deleterious
Exonic	274	c.68941G>A	p.22981G>S	BrS	rs181166140	NA	T=0.0014/2	Probably Damaging	Disease causing	Deleterious
Exonic	274	c.69881A>T	p.23294K>M	SUD	Novel	NA	NA	Probably Damaging	Disease causing	Deleterious
Exonic	274	c.69946G>A	p.23316E>K	HCM	Novel	NA	NA	Possibly Damaging	Disease causing	Neutral
Exonic	274	c.70012G>A	p.23338E>K	SUD	rs56341835 / Uncertain significance	NA	0.1457/0.0/0.1002	Probably Damaging	Disease causing	Neutral
Exonic	274	c.70109G>C	p.23370W>S	SUD, CPVT	rs186681106 / Uncertain significance	NA	0.0244/0.3203/0.1171	Probably Damaging	Disease causing	Deleterious
Exonic	274	c.70313C>A	p.23438S>Y	SUD	Novel	NA	NA	Benign	Disease causing	Deleterious
Exonic	274	c.70579C>G	p.23527P>A	HCM	Novel	NA	NA	Probably Damaging	Disease causing	Deleterious
Exonic	274	c.70972G>C	p.23658E>Q	HCM	Novel	NA	NA	Benign	Polymorphism	Neutral
Exonic	274	c.71161C>T	p.23721P>S	HCM	Novel	NA	NA	Probably Damaging	Disease causing	Deleterious
Exonic	274	c.71522G>A	p.23841R>H	ARVC (2)	rs72648206 / Uncertain significance	NA	0.1585/0.0268/0.1173	Probably Damaging	Disease causing	Deleterious
Exonic	274	c.71630G>A	p.23877R>H	BrS	Novel	NA	NA	Probably Damaging	Disease causing	Deleterious
Exonic	274	c.71887G>A	p.23963E>K	BrS	Novel	NA	NA	Possibly Damaging	Disease causing	Deleterious
Exonic	274	c.71993T>C	p.23998L>P	SUD	Novel	NA	NA	Probably Damaging	Disease causing	Deleterious
Exonic	274	c.72422T>C	p.24141I>T	HCM	Novel	NA	NA	Possibly Damaging	Disease causing	Deleterious
Exonic	274	c.72559T>C	p.24187F>L	HCM	rs200181804 / Uncertain significance	NA	0.0243/0.0/0.0166	Probably Damaging	Disease causing	Deleterious
Exonic	274	c.72722G>A	p.24241G>D	HCM	Novel	NA	NA	Probably Damaging	Disease causing	Deleterious
Exonic	274	c.72764G>C	p.24255G>A	DCM (2)	rs114071241	NA	G=0.0005/1	Probably Damaging	Disease causing	Deleterious
Exonic	274	c.72997A>G	p.24333I>V	HCM	rs201562505	NA	0.1/0/0.09	Benign	Disease causing	Neutral
Exonic	274	c.73195G>A	p.24399V>I	DCM	Novel	NA	NA	Benign	Polymorphism	Neutral
Exonic	274	c.73237C>T	p.24413R>W	HCM, ARVC, SUD	Novel	NA	NA	Probably Damaging	Polymorphism	Deleterious
Exonic	274	c.73453T>A	p.24485Y>N	SUD/SIDS	Novel	NA	NA	Probably Damaging	Disease causing	Deleterious
Exonic	274	c.73501C>G	p.24501P>A	DCM	Novel	NA	NA	Possibly Damaging	Disease causing	Deleterious
Exonic	274	c.73675A>C	p.24559I>L	HCM	Novel	NA	NA	Probably Damaging	Disease causing	Neutral
Exonic	274	c.73967A>G	p.24656N>S	DCM	rs368443217 / Uncertain significance	NA	0.0122/0.0/0.0084	Probably Damaging	Disease causing	Deleterious
Exonic	274	c.74000T>C	p.24667L>P	BrS	Novel	NA	NA	Probably Damaging	Disease causing	Deleterious
Exonic	274	c.74195G>A	p.24732R>H	SUD (2)	rs55850344 / Likely benign	NA	0.0608/0.0528/0.0583	Benign	Polymorphism	Neutral
Exonic	274	c.74366C>G	p.24789T>R	SUD	Novel	NA	NA	Probably Damaging	Disease causing	Deleterious
Exonic	274	c.74377C>G	p.24793P>A	SUD	rs56137800 / Likely benign	NA	C=0.0046/10	Probably Damaging	Disease causing	Deleterious
Exonic	274	c.74402G>A	p.24801R>K	SUD	Novel	NA	NA	Benign	Disease causing	Neutral
Exonic	274	c.74571G>C	p.24857Q>H	HCM	Novel	NA	NA	Possibly Damaging	Polymorphism	Deleterious
Exonic	274	c.74856C>A	p.24952N>K	SUD (2)	rs56264840 / Uncertain significance	NA	0.1796/0.0501/0.1377	Probably Damaging	Disease causing	Deleterious
Exonic	274	c.74942C>T	p.24981A>V	DCM	Novel	NA	NA	Possibly Damaging	Disease causing	Deleterious
Exonic	274	c.75148A>T	p.25050T>S	BrS	Novel	NA	NA	Benign	Disease causing	Deleterious
Exonic	274	c.75283T>G	p.25095S>A	HCM	Novel	NA	NA	Benign	Polymorphism	Neutral
Exonic	274	c.75359G>A	p.25120R>H	BrS	rs185002960	NA	0.0483/0.0768/0.0574	Probably Damaging	Disease causing	Deleterious
Exonic	274	c.75465G>T	p.25155E>D	HCM	Novel	NA	NA	Benign	Disease causing	Neutral
Exonic	274	c.75560A>G	p.25187K>R	ARVC	Novel	NA	NA	Possibly Damaging	Disease causing	Neutral
Exonic	274	c.75611A>T	p.25204N>I	HCM, LQT, LVNC, SUD, HCM (4)	Novel	NA	NA	Probably Damaging	Disease causing	Deleterious
Exonic	274	c.76036A>G	p.25346T>A	HCM, SUD	rs188370772 / Uncertain significance	NA	0.0121/0.6182/0.2053	Benign	Polymorphism	Deleterious
Exonic	274	c.76241T>C	p.25414I>T	SUD/SIDS	Novel	NA	NA	Possibly Damaging	Disease causing	Deleterious
Exonic	274	c.76444A>G	p.25482I>V	SUD/SIDS	rs201348580	NA	0.0487/0.0/0.0334	Benign	Polymorphism	Neutral
Exonic	274	c.76456G>C	p.25486D>H	SUD	Novel	NA	NA	Probably Damaging	Disease causing	Deleterious
Exonic	274	c.76559G>A	p.25520S>N	DCM (2), HCM	rs200450022 / Uncertain significance	NA	0.085/0.0/0.0583	Benign	Disease causing	Neutral
Exonic	274	c.76681G>T	p.25561V>F	SUD	Novel	NA	NA	Possibly Damaging	Disease causing	Deleterious
Exonic	274	c.76732G>A	p.25578V>I	HCM	rs371366196	NA	0.0243/0.0/0.0166	Benign	Polymorphism	Neutral
Exonic	274	c.77076A>C	p.25692E>D	HCM, SUD/SIDS	Novel	NA	NA	Benign	Disease causing	Neutral
Exonic	274	c.77252A>C	p.25751E>A	SUD	Novel	NA	NA	Possibly Damaging	Disease causing	Deleterious
Exonic	274	c.77273G>A	p.25758R>Q	HCM (2)	rs200843338 / Uncertain significance	NA	0.0243/0.0/0.0166	Probably Damaging	Disease causing	Deleterious
Exonic	274	c.77369T>C	p.25790M>T	SUD	Novel	NA	NA	Benign	Disease causing	Deleterious
Exonic	274	c.77702C>G	p.25901S>C	SUD	rs202040332 / Uncertain significance	NA	0.012/0.0/0.0082	Probably Damaging	Disease causing	Deleterious
Exonic	274	c.77758G>A	p.25920V>I	HCM	rs377264123	NA	0.012/0.0/0.0082	Benign	Disease causing	Neutral
Exonic	274	c.77812C>A	p.25938Q>K	SUD	rs201272728	NA	0.0121/0.0514/0.0247	Benign	Polymorphism	Neutral
Exonic	274	c.77987A>T	p.25996K>I	SUD	rs199859344 / Likely benign	NA	0.0/0.457/0.1427	Probably Damaging	Disease causing	Deleterious
Exonic	274	c.78119T>C	p.26040L>P	BrS	Novel	NA	NA	Probably Damaging	Disease causing	Deleterious
Exonic	274	c.78293C>T	p.26098T>I	SUD, HCM (2)	Novel	NA	NA	Probably Damaging	Disease causing	Deleterious
Exonic	274	c.78308C>A	p.26103A>D	SUD	Novel	NA	NA	Benign	Polymorphism	Neutral
Exonic	274	c.78614C>T	p.26205T>I	LQT	Novel	NA	NA	Possibly Damaging	Disease causing	Deleterious
Exonic	274	c.78641C>T	p.26214P>L	SUD	Novel	NA	NA	Probably Damaging	Disease causing	Deleterious
Exonic	274	c.78758G>C	p.26253G>A	DCM	Novel	NA	NA	Probably Damaging	Disease causing	Deleterious
Exonic	274	c.78943G>A	p.26315E>K	SUD (8)	Novel	NA	NA	Possibly Damaging	Disease causing	Deleterious
Exonic	274	c.78982_>AT	-	SUD	Novel	NA	NA	NA	Disease causing	NA
Exonic	274	c.78982_>T	-	SUD	Novel	NA	NA	NA	Disease causing	NA
Exonic	274	c.78996_>GC	-	SUD	Novel	NA	NA	NA	Disease causing	NA
Exonic	274	c.78996_>T	-	SUD	Novel	NA	NA	NA	Disease causing	NA
Exonic	274	c.78996_>TCT	-	SUD	Novel	NA	NA	NA	Disease causing	NA
Exonic	276	c.79639T>C	p.26547Y>H	SUD	Novel	NA	NA	Probably Damaging	Disease causing	Deleterious
Exonic	276	c.79708C>A	p.26570P>T	LQT, SUD	rs72648227 / Uncertain significance	NA	0.0121/0.0/0.0083	Probably Damaging	Disease causing	Deleterious
Intronic	277	c.80003-4G>T	-	HCM	rs201770959	NA	0.2536/0.026/0.1814	NA	NA	NA
Exonic	277	c.80081T>C	p.26694V>A	DCM	Novel	NA	NA	Possibly Damaging	Disease causing	Neutral
Exonic	277	c.80104G>A	p.26702V>I	SUD, HCM	rs141624266 / Uncertain significance	NA	0.0955/0.0494/0.0805	Benign	Polymorphism	Neutral
Exonic	277	c.80174G>A	p.26725R>H	SUD	rs202001776	NA	0.0/0.0508/0.0163	Probably Damaging	Disease causing	Deleterious
Exonic	277	c.80297A>G	p.26766D>G	BrS	Novel	NA	NA	Probably Damaging	Disease causing	Deleterious
Exonic	278	c.80386G>A	p.26796G>S	ARVC	rs183013408 / Uncertain significance	NA	0.0482/0.0/0.0328	Probably Damaging	Disease causing	Deleterious
Exonic	278	c.80387G>A	p.26796G>D	SUD/SIDS	Novel	NA	NA	Probably Damaging	Disease causing	Deleterious
Exonic	278	c.80449G>A	p.26817A>T	SUD	Novel	NA	NA	Possibly Damaging	Disease causing	Deleterious
Exonic	278	c.80581A>G	p.26861I>V	SUD	rs373738818	NA	0.0363/0.0/0.0248	Benign	Polymorphism	Neutral
Exonic	279	c.80690C>T	p.26897S>F	SUD (2), HCM	rs146181116 / Likely benign	NA	0,4/0,1/0,3	Probably Damaging	Disease causing	Deleterious
Exonic	279	c.80711T>C	p.26904I>T	BrS	Novel	NA	NA	Probably Damaging	Disease causing	Deleterious
Exonic	279	c.80755G>A	p.26919V>M	SUD, ARVC	rs200899806 / Uncertain significance	NA	0.0969/0.0/0.0662	Probably Damaging	Disease causing	Neutral
Exonic	279	c.80809C>T	p.26937R>C	SUD	rs372360369	NA	0.0121/0.0258/0.0165	Probably Damaging	Disease causing	Deleterious
Exonic	279	c.80819G>A	p.26940S>N	SUD	Novel	NA	NA	Probably Damaging	Disease causing	Neutral
Exonic	280	c.80981G>A	p.26994G>D	ARVC, SUD (3), HCM	rs72648235	NA	0.0239/0.0/0.0162	Probably Damaging	Disease causing	Deleterious
Exonic	280	c.81004A>G	p.27002I>V	HCM, SUD	rs139506970 / Uncertain significance	NA	0.0119/0.636/0.2166	Benign	Disease causing	Neutral
Exonic	280	c.81017G>A	p.27006R>H	SUD	rs111727915 / Uncertain significance	NA	0.0239/0.1711/0.0722	Probably Damaging	Disease causing	Deleterious
Exonic	281	c.81314G>A	p.27105R>Q	SUD	rs200639218	NA	0.0363/0.0/0.0248	Probably Damaging	Disease causing	Deleterious
Exonic	282	c.81506GCT>_	-	HCM	Novel	NA	NA	NA	Disease causing	Deleterious
Exonic	282	c.81625G>A	p.27209E>K	ARVC	Novel	NA	NA	Benign	Disease causing	Neutral
Exonic	282	c.81646G>T	p.27216V>F	HCM	Novel	NA	NA	Probably Damaging	Disease causing	Deleterious
Exonic	282	c.81682G>A	p.27228V>M	HCM (4)	rs72648237 / Uncertain significance	NA	0.0362/0.0/0.0247	Probably Damaging	Disease causing	Neutral
Exonic	283	c.81985C>T	p.27329L>F	DCM	rs180798672	NA	A=0.0005/1	Probably Damaging	Disease causing	Deleterious
Exonic	283	c.82832G>A	p.27411T>I	HCM (3)	Novel	NA	NA	Possibly Damaging	Disease causing	Deleterious
Exonic	283	c.82832G>A	p.27611R>H	SUD, HCM	rs149567378 / Uncertain significance	NA	0.1952/0.0531/0.1505	Probably Damaging	Disease causing	Deleterious
Exonic	283	c.83122T>G	p.27708C>G	SUD, HCM	rs150430592 / Uncertain significance	NA	0.1903/0.0492/0.1443	Probably Damaging	Disease causing	Deleterious
Exonic	284	c.83639G>A	p.27880R>H	SUD	rs374474227	NA	0.0239/0.0/0.0162	Benign	Disease causing	Deleterious
Exonic	285	c.83869A>G	p.27957I>V	DCM, SUD (2), ARVC, BrS, HCM (2), SUD/SIDS (2)	rs72648244	NA	0.9688/0.2765/0.7562	Benign	Polymorphism	Neutral
Exonic	285	c.84061G>A	p.28021A>T	SUD, HCM	rs148617456 / Uncertain significance	NA	0.1948/0.0534/0.1505	Probably Damaging	Disease causing	Deleterious
Exonic	285	c.84136G>A	p.28046V>M	SUD	Novel	NA	NA	Possibly Damaging	Disease causing	Neutral
Exonic	286	c.84206T>C	p.28069M>T	SUD	Novel	NA	NA	Benign	Polymorphism	Deleterious
Exonic	286	c.84247C>T	p.28083P>S	HCM	Novel	NA	NA	Benign	Polymorphism	Deleterious
Intronic	286	c.84449-98T>C	-	HCM	rs182422055	NA	G=0.0005/1	NA	NA	NA
Exonic	287	c.84472C>T	p.28158P>S	SUD (2)	rs72648247 / Uncertain significance	NA	0.2305/0.0524/0.1742	Probably Damaging	Disease causing	Deleterious
Exonic	287	c.84487A>G	p.28163I>V	SUD (4), SUD/SIDS (2), HCM (2), LQT, SUD	rs16866391 / Benign	NA	0.1572/0.285/0.1978	Benign	Polymorphism	Neutral
Exonic	287	c.84973A>G	p.28325K>E	CPVT	rs370541682	NA	0.0/0.0252/0.0081	Probably Damaging	Disease causing	Deleterious
Exonic	287	c.85076T>A	p.28359I>K	HCM	Novel	NA	NA	Probably Damaging	Disease causing	Deleterious
Exonic	287	c.85081G>A	p.28361A>T	HCM	Novel	NA	NA	Probably Damaging	Disease causing	Deleterious
Exonic	287	c.85301G>T	p.28434S>I	HCM	rs180975448	NA	0.0846/0.0/0.0575	Probably Damaging	Disease causing	Deleterious
Exonic	287	c.85877A>G	p.28626Y>C	HCM	Novel	NA	NA	Benign	Disease causing	Deleterious
Exonic	287	c.86450C>T	p.28817S>L	SUD	Novel	NA	NA	Possibly Damaging	Disease causing	Deleterious
Exonic	288	c.86578C>T	p.28860R>C	HCM	Novel	NA	NA	Probably Damaging	Disease causing	Deleterious
Exonic	288	c.86803G>A	p.28935A>T	LQT (2)	rs375657115	NA	0.0121/0.0/0.0083	Probably Damaging	Disease causing	Deleterious
Exonic	289	c.86994C>A	p.28999D>E	SUD, ARVC (2), HCM, SQT, SUD (5), DCM	rs72648253	NA	0.3499/0.0773/0.263	Benign	Disease causing	Neutral
Exonic	290	c.87147T>A	p.29050D>E	SUD (3)	rs72648256 / Likely benign	NA	0.3499/0.0773/0.263	Probably Damaging	Disease causing	Deleterious
Exonic	291	c.87469T>C	p.29157C>R	SUD	Novel	NA	NA	Probably Damaging	Disease causing	Deleterious
Exonic	291	c.87529G>A	p.29177V>M	HCM (2)	rs377191543	NA	0.0/0.0248/0.0081	Probably Damaging	Disease causing	Neutral
Exonic	291	c.87566T>C	p.29189I>T	HCM (2)	rs72648259 / Uncertain significance	NA	0.0239/0.0/0.0161	Probably Damaging	Disease causing	Deleterious
Exonic	291	c.87593C>T	p.29198S>F	SUD, HCM	rs191484894 / Uncertain significance	NA	0.1916/0.0501/0.1459	Probably Damaging	Disease causing	Deleterious
Exonic	291	c.87632T>C	p.29211I>T	HCM	Novel	NA	NA	Benign	Disease causing	Neutral
Exonic	291	c.87711C>A	p.29237F>L	DCM	Novel	NA	NA	Possibly Damaging	Disease causing	Deleterious
Exonic	292	c.87872A>C	p.29291K>T	SUD	Novel	NA	NA	Benign	Polymorphism	Deleterious
Exonic	292	c.87995T>A	p.29332F>Y	HCM	Novel	NA	NA	Benign	Disease causing	Neutral
Exonic	292	c.88018T>C	p.29340Y>H	SUD	rs199781261	NA	0.0966/0.0/0.0657	Probably Damaging	Disease causing	Deleterious
Exonic	293	c.88104T>A	p.29368D>E	SUD	Novel	NA	NA	Probably Damaging	Disease causing	Deleterious
Exonic	293	c.88312G>A	p.29438V>M	SUD	rs191786700	NA	0.0367/0.1357/0.0675	Benign	Disease causing	Neutral
Exonic	294	c.88394G>A	p.29465R>H	SUD	rs200648462 / Likely benign	NA	0.0241/0.385/0.1394	Probably Damaging	Disease causing	Deleterious
Exonic	294	c.88531G>A	p.29511D>N	SUD/SIDS, SUD	rs200540781	NA	0.0605/0.026/0.0495	Probably Damaging	Disease causing	Deleterious
Exonic	294	c.88582G>A	p.29528A>T	SUD (2)	rs376039623 / Uncertain significance	NA	0.0243/0.0/0.0167	Probably Damaging	Disease causing	Neutral
Exonic	295	c.88720G>A	p.29574V>I	ARVC	Novel	NA	NA	Benign	Polymorphism	Neutral
Exonic	295	c.89159C>G	p.29720P>R	HCM	Novel	NA	NA	Possibly Damaging	Disease causing	Deleterious
Exonic	296	c.89236A>G	p.29746K>E	HCM	Novel	NA	NA	Probably Damaging	Disease causing	Deleterious
Exonic	296	c.89294G>A	p.29765R>H	SUD, HCM	rs138846756 / : Likely benign	NA	0.0/0.4781/0.1545	Probably Damaging	Disease causing	Deleterious
Exonic	296	c.89395C>T	p.29799R>C	HCM	rs202064385 / Uncertain significance	NA	0.0243/0.0/0.0166	Probably Damaging	Disease causing	Deleterious
Exonic	297	c.89494C>A	p.29832P>T	SUD, SUD/SIDS	rs373876117	NA	0.0122/0.0/0.0084	Probably Damaging	Disease causing	Deleterious
Exonic	297	c.89627G>C	p.29876R>P	LQT, SUD, HCM	rs184922462	NA	0.0239/0.0/0.0161	Probably Damaging	Disease causing	Deleterious
Exonic	297	c.89786T>C	p.29929I>T	HCM, SUD	rs55660660 / Uncertain significance	NA	0.0119/0.5682/0.1932	Probably Damaging	Disease causing	Deleterious
Exonic	298	c.89795C>A	p.29932P>H	SUD	Novel	NA	NA	Probably Damaging	Disease causing	Deleterious
Exonic	298	c.89921G>C	p.29974R>T	SUD	Novel	NA	NA	Probably Damaging	Disease causing	Deleterious
Exonic	298	c.89938C>T	p.29980R>C	SUD	rs377599569	NA	0.0/0.0255/0.0082	Probably Damaging	Disease causing	Deleterious
Exonic	298	c.89969G>A	p.29990R>Q	SUD	rs369237346	NA	0.012/0.0/0.0082	Probably Damaging	Disease causing	Deleterious
Exonic	298	c.90056G>A	p.30019R>H	ARVC (2), LQT, SUD (2), DCM, HCM	rs55704830 / Uncertain significance	NA	0.3758/0.3621/0.3714	Probably Damaging	Disease causing	Deleterious
Intronic	298	c.90091+6G>T	-	SUD/SIDS	Novel	NA	NA	NA	NA	NA
Exonic	299	c.90118A>G	p.30040R>G	HCM	Novel	NA	NA	Probably Damaging	Disease causing	Deleterious
Exonic	300	c.90538C>T	p.30180R>C	SUD	rs72648272 / Likely benign	NA	0.4066/0.0495/0.2902	Probably Damaging	Disease causing	Deleterious
Exonic	300	c.90590C>G	p.30197A>G	HCM (2), ARVC	rs72648273 / Uncertain significance	NA	0.4068/0.0254/0.2847	Probably Damaging	Disease causing	Deleterious
Exonic	300	c.90686A>G	p.30229N>S	SUD (8), SUD/SIDS (3), ARVC, BrS, HCM (3)	rs149001703	NA	0.8111/0.097/0.5757	Benign	Disease causing	Neutral
Exonic	300	c.90691_>ACC	-	SUD	Novel	NA	NA	NA	Disease causing	Deleterious
Exonic	302	c.91423A>G	p.30475S>G	SUD	Novel	NA	NA	Possibly Damaging	Disease causing	Deleterious
Exonic	303	c.91623T>A	p.30541D>E	HCM	Novel	NA	NA	Probably Damaging	Disease causing	Neutral
Exonic	304	c.92287T>C	p.30763C>R	SUD	rs56061641 / Likely benign	NA	0.0121/0.0/0.0083	Benign	Disease causing	Deleterious
Exonic	304	c.92444T>C	p.30815V>A	HCM	Novel	NA	NA	Benign	Polymorphism	Neutral
Exonic	305	c.92737A>G	p.30913I>V	SUD	Novel	NA	NA	Benign	Polymorphism	Neutral
Exonic	306	c.93125G>A	p.31042G>D	SUD	Novel	NA	NA	Probably Damaging	Disease causing	Deleterious
Exonic	306	c.93508C>T	p.31170R>C	LQT (2), SUD (3), CPVT, DCM (2)	rs56273463	NA	0.9761/0.2302/0.7372	Probably Damaging	Disease causing	Deleterious
Exonic	306	c.93541G>A	p.31181V>M	HCM	rs201554140 / Likely benign	NA	0.0121/0.7899/0.2571	Probably Damaging	Disease causing	Neutral
Exonic	306	c.93637A>G	p.31213I>V	HCM	Novel	NA	NA	Benign	Polymorphism	Neutral
Exonic	306	c.93829T>C	p.31277Y>H	HCM	Novel	NA	NA	Possibly Damaging	Disease causing	Deleterious
Exonic	306	c.93961G>A	p.31321V>I	LQT, SUD (2), HCM	rs34924609	NA	0.6481/0.1623/0.4969	Benign	Disease causing	Neutral
Exonic	306	c.94187G>A	p.31396R>H	SUD, HCM	rs55669553 / Uncertain significance	NA	0.194/0.0265/0.1415	Benign	Disease causing	Deleterious
Exonic	306	c.94232C>G	p.31411P>R	SUD	rs200238877 / Likely benign	NA	0.0/0.2819/0.0901	Probably Damaging	Disease causing	Deleterious
Exonic	306	c.94444G>A	p.31482V>I	SUD/SIDS (2)	Novel	NA	NA	Benign	Disease causing	Neutral
Exonic	306	c.94486G>A	p.31496A>T	DCM, HCM	rs200237973 / Uncertain significance	NA	0.0121/0.0/0.0082	Probably Damaging	Disease causing	Deleterious
Exonic	306	c.94583C>A	p.31528T>N	LQT	rs375002174	NA	0.0121/0.0/0.0082	Benign	Disease causing	Deleterious
Exonic	306	c.94693A>C	p.31565I>L	HCM	Novel	NA	NA	Benign	Disease causing	Neutral
Exonic	306	c.94891A>G	p.31631I>V	SUD, HCM	rs56347248 / Uncertain significance	NA	0.1925/0.0514/0.1475	Benign	Disease causing	Neutral
Exonic	306	c.94892_>G	-	ARVC	Novel	NA	NA	NA	Disease causing	Deleterious
Exonic	306	c.95047A>G	p.31683M>V	HCM, SUD (2)	rs56173891	NA	0.1218/0.0264/0.0917	Benign	Polymorphism	Neutral
Exonic	306	c.95086C>T	p.31696L>F	SUD	Novel	NA	NA	Probably Damaging	Disease causing	Deleterious
Exonic	306	c.95173A>G	p.31725K>E	LQT	rs72629783 / Uncertain significance	NA	0.0242/0.0/0.0166	Probably Damaging	Disease causing	Deleterious
Exonic	306	c.95443G>C	p.31815E>Q	SUD	rs148525155 / Uncertain significance	NA	0.0603/0.0512/0.0574	Probably Damaging	Disease causing	Neutral
Exonic	306	c.95507_>T	-	CPVT	Novel	NA	NA	NA	Disease causing	NA
Exonic	306	c.95588C>T	p.31863T>M	HCM, SUD, DCM	rs192001910 / Uncertain significance	NA	0.1198/0.0/0.0811	Probably Damaging	Disease causing	Deleterious
Exonic	306	c.95708G>A	p.31903R>Q	HCM	rs149391616	NA	T=0.0028/5	Benign	Polymorphism	Neutral
Exonic	306	c.95905C>T	p.31969R>W	DCM	Novel	NA	NA	Probably Damaging	Disease causing	Deleterious
Exonic	306	c.95984T>C	p.31995V>A	HCM, SUD	rs55945684 / Uncertain significance	NA	0.0833/0.0/0.057	Probably Damaging	Disease causing	Deleterious
Exonic	306	c.96068G>A	p.32023R>Q	DCM	Novel	NA	NA	Probably Damaging	Disease causing	Deleterious
Exonic	306	c.96338T>C	p.32113L>P	SUD	Novel	NA	NA	Probably Damaging	Disease causing	Deleterious
Exonic	306	c.96710G>A	p.32237R>Q	HCM	rs115150240 / Uncertain significance	NA	0.0121/0.0/0.0083	Benign	Polymorphism	Neutral
Exonic	306	c.96856G>C	p.32286V>L	SUD, HCM, SUD	rs55866005	NA	0.9/0.04/0.63	Benign	Disease causing	Neutral
Exonic	306	c.97753G>A	p.32585D>N	SUD	Novel	NA	NA	Probably Damaging	Disease causing	Deleterious
Exonic	306	c.97825G>A	p.32609V>M	LQT	rs55865284 / Benign	NA	0.012/3.2067/1.0583	Probably Damaging	Disease causing	Neutral
Exonic	306	c.98390G>A	p.32797G>D	SUD	Novel	NA	NA	Probably Damaging	Disease causing	Deleterious
Exonic	306	c.98408A>G	p.32803N>S	DCM	Novel	NA	NA	Benign	Polymorphism	Neutral
Exonic	306	c.98638C>T	p.32880R>W	Brs	Novel	NA	NA	Benign	Polymorphism	Neutral
Exonic	308	c.98971G>C	p.32991E>Q	DCM, SUD	rs199632397	NA	0.0245/0.0275/0.0254	Probably Damaging	Polymorphism	Neutral
Exonic	308	c.99083C>T	p.33028T>I	ARVC, DCM, SUD (2), HCM	rs55842557 / Likely benign	NA	0.6818/0.0793/0.4918	Benign	Polymorphism	Deleterious
Exonic	308	c.99357G>C	p.33119K>N	HCM	Novel	NA	NA	Benign	Polymorphism	Deleterious
Exonic	308	c.99478G>A	p.33160E>K	SUD	Novel	NA	NA	Possibly Damaging	Disease causing	Deleterious
Exonic	310	c.99813T>G	p.33271S>R	LQT	Novel	NA	NA	Possibly Damaging	Polymorphism	Deleterious
Exonic	310	c.99872T>C	p.33291M>T	SUD	rs72629793 / Uncertain significance	CM116755 / ARVC	0.1569/0.0/0.107	Benign	Disease causing	Deleterious
Exonic	311	c.100160C>T	p.33387T>I	SQT	Novel	NA	NA	Probably Damaging	Disease causing	Deleterious
Exonic	311	c.100185_>A	p.K33394Nfs*9	DCM, SUD	rs281864930 / Pathogenic	CD086152 / Tibial muscular dystrophy	NA	NA	Disease causing	NA
